# Supplementary material for: A Complete Energy Model for Graphene Flake Growth with the Fewest Possible Dangling Bonds
Source: Nanomaterials (Basel). 2025 May 11;15(10):723. doi: 10.3390/nano15100723 (PMC12113863; doi:10.3390/nano15100723)
Supplement: Supplementary file 1 [file nanomaterials-15-00723-s001.zip]

Archive with 1 entries (1 files):
- nanomaterials-3587939-supplementary.pdf
